# Supplementary material for: Publisher Correction: New reconstruction of the Wiwaxia scleritome, with data from Chengjiang juveniles
Source: Sci Rep. 2023 Dec 4;13:21346. doi: 10.1038/s41598-023-48303-1 (PMC10696083; doi:10.1038/s41598-023-48303-1)
Supplement: Supplementary file 1 — Supplementary Information. [file 41598_2023_48303_MOESM1_ESM.zip › foliosa_sclerites.csv]

id	type	axL	wid	rib	leng
1	D	4649	330	6	451
1	D	4649	358	5	430
1	D	4649	333	6	558
1	U	4649	474	4	809
1	U	4649	391	5	689
1	U	4649	379	6	661
1	U	4649	454	5	842
1	L	4649	307	5	484
1	L	4649	281	4	681
1	V	4649	214	4	900
1	V	4649	237	4	1181
1	V	4649	282	4	1107
1	V	4649	268	4	935
1	V	4649	268	4	1246
1	V	4649	328	4	1053
2	D	3769	399	5	678
2	U	3769	317	4	654
2	U	3769	527	6	744
2	U	3769	473	5	989
2	L	3769	237	4	453
2	L	3769	210	4	473
2	L	3769	320	4	498
2	V	3769	335	5	1048
2	V	3769	344	4	971
2	V	3769	371	4	835
3	D	6326	282	5	389
3	D	6326	494	4	864
3	D	6326	401	5	606
3	U	6326	533	5	1117
3	U	6326	538	6	1107
3	L	6326	448	6	873
3	V	6326	479	4	1988
3	V	6326	370	5	1511
3	V	6326	377	4	1440
4	U	7907	511	5	1280
4	L	7907	590	6	1290
4	V	7907	646	5	2220
5	S	NA	1856	6	8899
