# Supplementary material for: Publisher Correction: New reconstruction of the Wiwaxia scleritome, with data from Chengjiang juveniles
Source: Sci Rep. 2023 Dec 4;13:21346. doi: 10.1038/s41598-023-48303-1 (PMC10696083; doi:10.1038/s41598-023-48303-1)
Supplement: Supplementary file 1 — Supplementary Information. [file 41598_2023_48303_MOESM1_ESM.zip › sclerites.r]

#Initialize
setwd('C:/Work/Wiwaxia/Zhifei/Measure')
source('sclerites_data.r') # Read corru, folio and papil from .csv files, and define constants

analy <- function (V1, V2, TYPE) {
  decode <- if (identical(TYPE, 'V')) {
    c('Ventr.-lat. scl. length / mm', 'Axial body length / mm', 'Ventr.-lat. scl. width / mm', 'Ribs in ventrolateral sclerites')
  } else {
    c('Non-ventr. scl. length / mm', 'Axial body length / mm', 'Non-ventr. scl. width / mm', 'Ribs in non-ventr. sclerites')
  }
  x <- corru[corru$type %in% TYPE, ]
  y <- folio[folio$type %in% TYPE, ]
  z <- papil[papil$type %in% TYPE, ]
  x <- x[order(x[, V2]), ]
  y <- y[order(y[, V2]), ]
  z <- z[order(z[, V2]), ]
  plot(pl <- log(x[, V1]) ~ log(x[, V2]), xlab=decode[match(V2, abbr)], ylab=decode[match(V1, abbr)], pch='c', col=corru.col, axes=FALSE,
  ylim=log(c(min(x[, V1], y[, V1], z[, V1], na.rm=T), max(x[, V1], y[, V1], z[, V1], na.rm=T))))
  axis(1, at=log(ticks), labels=F)
  axis(1, at=log(ticklabs * 100), labels=ticklabs / 10)
  axis(2, at=log(ticks), labels=F)
  if (V1 == 'rib') {
    axis(2, at=log(ribticks), labels=ribticks)
  } else {
    # Convert to mm
    axis(2, at=log(ticklabs * 100), labels=ticklabs / 10)
  }
  
  lm.corru  <- lm(pl)
  ret.corru <- summary(lm.corru)
  int.corru <- mean(int <- na.omit(log(x[, V1])-log(x[, V2])))
  sd.corru  <- sd(int.corru)
  ci <- predict(lm.corru, interval="confidence", level=0.95)
  lines(log(x[as.integer(rownames(ci)), V2]), ci[, 2], lty=2, col=corru.col); 
  lines(log(x[as.integer(rownames(ci)), V2]), ci[, 3], lty=2, col=corru.col);
  
  points(pl <- log(y[, V1])~log(y[, V2]), pch='f', col=papil.col)
  lm.folio <- lm(pl)
  ret.folio <- summary(lm.folio)
  ci.folio  <- predict(lm.folio, interval="confidence", level=0.95)
  int.folio <- mean(int <- na.omit(log(y[, V1])-log(y[, V2])))
  sd.folio  <- sd(int.folio)
  lines(log(y[as.integer(rownames(ci.folio)), V2]), ci.folio[, 2], lty=2, col=papil.col)
  lines(log(y[as.integer(rownames(ci.folio)), V2]), ci.folio[, 3], lty=2, col=papil.col)
  
  points(pl <- log(z[, V1])~log(z[, V2]), pch=names(colset)[3], col=folio.col)
  lm.papil  <- lm(pl)
  ret.papil <- summary(lm.papil)
  ci.papil  <- predict(lm.papil, interval="confidence", level=0.95)
  int.papil <- mean(int <- na.omit(log(z[, V1])-log(z[, V2])))
  sd.papil <- sd(int.papil)
  lines(log(z[as.integer(rownames(ci.papil)), V2]), ci.papil[, 2], lty=2, col=folio.col);
  lines(log(z[as.integer(rownames(ci.papil)), V2]), ci.papil[, 3], lty=2, col=folio.col);
  return(list(ret.corru, paste0(int.corru, '±', sd.corru), ret.folio, paste0(int.folio, '±', sd.folio), ret.papil, paste0(int.papil, '±', sd.papil)))
}

test.pair <- function (V1, V2, TYPE) {
  x <- corru[corru$type %in% TYPE, ]
  y <- folio[folio$type %in% TYPE, ]
  z <- papil[papil$type %in% TYPE, ]
  x <-  x[order(x[, V2]), ]
  y <-  y[order(y[, V2]), ]
  z <-  z[order(y[, V2]), ]

  corrugata <- data.frame(X.AXIS = x[, V2], Y.AXIS=x[, V1], SPECIES='corrugata')
  foliosa <- data.frame(X.AXIS = y[, V2], Y.AXIS=y[, V1], SPECIES='foliosa')
  papilio <- data.frame(X.AXIS = z[, V2], Y.AXIS=z[, V1], SPECIES='papilio')
  
  cfx <- rbind (corrugata, foliosa)
  cfc <- rbind(papilio, corrugata)
  cff <- rbind(papilio, foliosa)
  
  aov.c <- aov(Y.AXIS ~ X.AXIS * SPECIES, data = cfc)
  summary(aov.c) # If X.AXIS:SPECIES is NSD, then lines have the same slope.
  aov.nointeraction.c <- aov(Y.AXIS ~ X.AXIS + SPECIES, data = cfc) # test for difference in y intercept
  summary(aov.nointeraction.c) # if SPECIES is SD, then species affects the y-intercept
  anova(aov.c, aov.nointeraction.c) # Is one model significantly better than the other?  If not, choose the more parsimonious
    
# Test H_0: X.AXIS:SPECIESzh=0 for difference in slopes
  model.c <- lm(Y.AXIS ~ X.AXIS * SPECIES, data=cfc)
  model.f <- lm(Y.AXIS ~ X.AXIS * SPECIES, data=cff)
  model.x <- lm(Y.AXIS ~ X.AXIS * SPECIES, data=cfx)
  model.c <- summary(model.c)
  model.f <- summary(model.f)
  model.x <- summary(model.x)
# If slopes are the same, Test H_0: SPECIESzh=0 for difference in intercept
  modeli.c <- lm(Y.AXIS ~ X.AXIS + SPECIES, data=cfc)
  modeli.f <- lm(Y.AXIS ~ X.AXIS + SPECIES, data=cff)
  modeli.x <- lm(Y.AXIS ~ X.AXIS + SPECIES, data=cfx)
  modeli.c <- summary(modeli.c)
  modeli.f <- summary(modeli.f)
  modeli.x <- summary(modeli.x)
# Is one model significantly better?  If not, select most parsimonious
  anova.c <- anova(lm(Y.AXIS ~ X.AXIS, data=cfc), lm(Y.AXIS ~ X.AXIS + SPECIES, data=cfc), lm(Y.AXIS ~ X.AXIS * SPECIES, data=cfc))
  anova.f <- anova(lm(Y.AXIS ~ X.AXIS, data=cff), lm(Y.AXIS ~ X.AXIS + SPECIES, data=cff), lm(Y.AXIS ~ X.AXIS * SPECIES, data=cff))
  anova.x <- anova(lm(Y.AXIS ~ X.AXIS, data=cfx), lm(Y.AXIS ~ X.AXIS + SPECIES, data=cfx), lm(Y.AXIS ~ X.AXIS * SPECIES, data=cfx))
  return (
    list(model.x, modeli.x, anova.x, model.c, modeli.c, anova.c, model.f, modeli.f, anova.f)
  )
}

tests <- list(
  test.pair('leng', 'axL', 'V'), 
  test.pair('wid' , 'axL', 'V'), 
  test.pair('leng', 'wid', 'V'), 
  test.pair('rib' , 'wid', 'V'), 
  
  test.pair('leng', 'axL', dul),
  test.pair('wid' , 'axL', dul),
  test.pair('leng', 'wid', dul),
  test.pair('rib' , 'wid', dul) 
)

get.effect <- function (test.no, pair.no, units = '') {
  coeffs <- tests[[test.no]][[pair.no]]$coefficients
  paste0(  -signif(coeffs[3, 1], 2), ' ± ', signif(coeffs[3, 2], 1), units, '; p = ', ifelse((p <- coeffs[3, 4]) > 0.01, signif(p, 2), paste0('10^', floor(log10(p)))))
}

text.colour <- function (i, ii, iii) sapply(c(i, ii, iii), function (x) ifelse(x, 'black', 'grey'))

pdf(file='Wiwaxia_regress.pdf', paper='a4', pointsize=10, colormodel='rgb')
par(mfrow=c(4, 2), mar=c(4, 4, 3, 5)+0.1)
# Ventrolateral sclerites
analy('leng', 'axL', 'V'); legend('topleft', paste(comparisons, c(NSD, NSD, NSD)), text.col = text.colour(0, 0, 0), bty = 'n')
analy('wid' , 'axL', 'V'); legend('topleft', paste(comparisons, c(NSD, NSD, NSD)), text.col = text.colour(0, 0, 0), bty = 'n')
analy('leng', 'wid', 'V'); legend('topleft', paste(comparisons, c(NSD, NSD, NSD)), text.col = text.colour(0, 0, 0), bty = 'n')
text(log(zhao.$wid), log(zhao.$leng), labels=c(' ', ' ', '+', '+', '+'), col=rgb(.4, .6, .4))
analy('rib' , 'wid', 'V'); legend('topleft', paste(comparisons, c(NSD, NSD, get.effect(4, 2, ' ribs'))), text.col = text.colour(0, 0, 1), bty='n')
# Dorsal sclerites      
analy('leng', 'axL', dul); legend('topleft', paste(comparisons, c(NSD, get.effect(5, 8, um <- ' µm'), NSD)), text.col = text.colour(0, 1, 0), bty='n')
analy('wid' , 'axL', dul); legend('topleft', paste(comparisons, c(NSD, get.effect(6, 8, um), get.effect(6, 2, um))), text.col = text.colour(0, 1, 1), bty='n')
analy('leng', 'wid', dul); legend('topleft', paste(comparisons, c(NSD, NSD, NSD)), text.col = text.colour(0, 0, 0), bty = 'n')
analy('rib' , 'wid', dul); legend('topleft', paste(comparisons, c(get.effect(8, 5, um), NSD, get.effect(8, 2, um))), text.col = text.colour(1, 0, 1), bty='n')

dev.off()
