# Supplementary material for: Publisher Correction: New reconstruction of the Wiwaxia scleritome, with data from Chengjiang juveniles
Source: Sci Rep. 2023 Dec 4;13:21346. doi: 10.1038/s41598-023-48303-1 (PMC10696083; doi:10.1038/s41598-023-48303-1)
Supplement: Supplementary file 1 — Supplementary Information. [file 41598_2023_48303_MOESM1_ESM.zip › sclerites_data.r]

# Initialize for sclerites
corru <- read.csv('corrugata_sclerites.csv', header=T)
folio <- read.csv('foliosa_sclerites.csv',   header=T)
papil <- read.csv('papilio_sclerites.csv',   header=T)
zhao. <- read.csv('zhao_sclerites.csv',      header=T)
measures <- c('axL', 'wid', 'leng')
corru[, measures] <- corru[, measures] * 10 # convert to um

corru.col <- rgb(.1, .4, .6)
folio.col <- rgb(.4, .8, .2)
papil.col <- rgb(.8, .4, .2) 
colset <- c(corru.col, folio.col, papil.col)
names(colset) <- c('c', 'f', 'p')

zones <- array(c("V", "D", "U", "L", "S", 7, 2:5), dim=c(5,2))
dul <- c('D', 'L', 'U')
all.types <- c(dul, 'V')
comparisons <- paste0(c('p/c', 'p/f', 'c/f'), ':')
ticks <- as.vector(sapply (10^(0:4), function (x) x * 1:9))
ticklabs <- as.vector(sapply(10^(0:4), function (x) x * c(1,2,3,4,7)))
ribticks <- 1:20
abbr <- c('leng', 'axL', 'wid', 'rib')
NSD <- 'No sig. diff.'
