# Supplementary material for: Publisher Correction: New reconstruction of the Wiwaxia scleritome, with data from Chengjiang juveniles
Source: Sci Rep. 2023 Dec 4;13:21346. doi: 10.1038/s41598-023-48303-1 (PMC10696083; doi:10.1038/s41598-023-48303-1)
Supplement: Supplementary file 1 — Supplementary Information. [file 41598_2023_48303_MOESM1_ESM.zip › zhao_sclerites.csv]

type	id	axL	wid	rib	leng	widX	ribX	lengX
V	bund1	NA	946.8208092	NA	9554.913295	163.8	NA	1653
V	bund2	NA	811.5606936	NA	7367.052023	140.4	NA	1274.5
V	bund3	NA	1613.872832	NA	8676.878613	279.2	NA	1501.1
V	bund4	NA	1019.653179	NA	5869.942197	176.4	NA	1015.5
V	bund4	NA	1267.052023	NA	5627.745665	219.2	NA	973.6
